# Supplementary material for: Identifying multi-locus chromatin contacts in human cells using tethered multiple 3C
Source: BMC Genomics. 2015 Feb 25;16(1):121. doi: 10.1186/s12864-015-1236-7 (PMC4369351; doi:10.1186/s12864-015-1236-7)
Supplement: Additional file 2 — Summary of the two-phase mapping results. This file contains separate worksheet describing in detail the numbers of reads processed at each step of our two-phase mapping. [file 12864_2015_1236_MOESM2_ESM.xlsx]

## Sheet: mappingPhase1
Library	Lane	Read end	Raw reads	Fully mapped reads (F)	Discarded reads (D)	Non-mapped reads (P)	F-F pairs	F-P/P-F pairs**	P-P pairs***
KBM7-100bp-MCcont-4	L1	1	74368743	31,284,831 (42.1 %)	4,398,135 (5.9 %)	38,685,777 (52.0 %)	13,782,533 (18.5 %)	31,022,829 (41.7 %)	21,514,654 (28.9 %)
		2	74368743	29,681,182 (39.9 %)	4,654,213 (6.3 %)	40,033,348 (53.8 %)
KBM7-100bp-TMC-4	L1	1	72800218	42,439,012 (58.3 %)	8,176,002 (11.2 %)	22,185,204 (30.5 %)	25,843,364 (35.5 %)	24,172,711 (33.2 %)	9,765,080 (13.4 %)
		2	72800218	37,807,105 (51.9 %)	8,229,305 (11.3 %)	26,763,808 (36.8 %)
EK43-100bp-TMC-1	L1	1	43977705	35,696,856 (81.2 %)	5,005,168 (11.4 %)	3,275,681 (7.4 %)	30,646,999 (69.7 %)	4,216,445 (9.6 %)	1,578,353 (3.6 %)
		2	43977705	33,042,218 (75.1 %)	5,602,324 (12.7 %)	5,333,163 (12.1 %)
	L2	1	45406015	36,849,506 (81.2 %)	5,172,193 (11.4 %)	3,384,316 (7.5 %)	31,628,950 (69.7 %)	4,383,282 (9.7 %)	1,637,496 (3.6 %)
		2	45406015	34,096,610 (75.1 %)	5,752,205 (12.7 %)	5,557,200 (12.2 %)
KBM7-100bp-TMC-1	L1	1	47500000	35,826,548 (75.4 %)	4,268,400 (9.0 %)	7,405,052 (15.6 %)	28,672,247 (60.4 %)	10,452,279 (22.0 %)	1,827,619 (3.8 %)
		2	47500000	34,568,774 (72.8 %)	4,592,309 (9.7 %)	8,338,917 (17.6 %)
	L2	1	47500000	35,819,531 (75.4 %)	4,272,122 (9.0 %)	7,408,347 (15.6 %)	28,625,106 (60.3 %)	10,501,584 (22.1 %)	1,844,316 (3.9 %)
		2	47500000	34,510,751 (72.7 %)	4,564,388 (9.6 %)	8,424,861 (17.7 %)
(F) denotes fully mapped reads in the first phase.
(D) denotes reads that are discarded from any further analysis either due to not qualifying the post-processing criteria or being a multi-mapper.
(P) denotes reads that are not mapped in the first phase but are considered for the second phase for partially mapping.
* All percentages are taken with respect to the initial number of raw reads.
** F-P or P-F pairs that will be considered further in mapping phase 2.
*** P-P pairs that will be considered further in mapping phase 2.

## Sheet: mappingPhase2
Library	Lane	Contacts from F-P/P-F pairs**			Contacts from P-P pairs***
		All F-P/P-F pairs	2	3	All P-P pairs	2	3	4
KBM7-100bp-MCcont-4	L1	31022829	6,891,918 (22.2 %)	5,894,826 (19.0 %)	21514654	1,446,777 (6.7 %)	1,512,074 (7.0 %)	673,785 (3.1 %)
KBM7-100bp-TMC-4	L1	24172711	6,145,213 (25.4 %)	4,330,976 (17.9 %)	9765080	688,831 (7.1 %)	594,327 (6.1 %)	234,202 (2.4 %)
EK43-100bp-TMC-1	L1	4216445	757,382 (18.0 %)	290,436 (6.9 %)	1578353	12,444 (0.8 %)	4,258 (0.3 %)	882 (0.1 %)
EK43-100bp-TMC-1	L2	4383282	783,481 (17.9 %)	299,040 (6.8 %)	1637496	13,065 (0.8 %)	4,330 (0.3 %)	943 (0.1 %)
KBM7-100bp-TMC-1	L1	10452279	4,610,582 (44.1 %)	3,118,030 (29.8 %)	1827619	182,834 (10.0 %)	154,638 (8.5 %)	52,503 (2.9 %)
KBM7-100bp-TMC-1	L2	10501584	4,605,228 (43.9 %)	3,114,899 (29.7 %)	1844316	182,887 (9.9 %)	154,451 (8.4 %)	52,467 (2.8 %)
Read pairs that result in pairwise contacts after second phase of mapping.
Read pairs that result in multi-locus contacts after second phase of mapping.
* All percentages are taken with respect to the number in all pairs column.
** Number of read pairs that resulted in exactly one(1)/two(2)/three(3) loci (one from the already mapped (F) and the other(s) is/are coming from the P end) that are longer than 20 bps and are uniquely mapped to the genome after second phase of mapping.
*** Number of read pairs that resulted in exactly one(1)/two(2)/three(3)/four(4) loci (up to two loci coming from each P end) that are longer than 20 bps and are uniquely mapped to the genome after second phase of mapping.

## Sheet: summaryOfPairwiseContacts
Library	Pairwise contact type	All pairwise contacts after PCR duplicate filtering*	Intra-chromosomal		Inter-chromosomal	ICP** (inter/intraAbove1kb)	Total Long Range (inter or intra above 20kb)
			1kbTo20kb	above20kb
KBM7-100bp-MCcont-4	F-F	10360291	983	202378	3583634	17.622	19921536	KBM7-100bp-MCcont-4
KBM7-100bp-MCcont-4	F-P/P-F	18556418	379	598323	10554544	17.629	0.267875	Perc. w.r.t. initial library size
KBM7-100bp-MCcont-4	P-P	6496175	125	265897	4716760	17.7307
KBM7-100bp-TMC-4	F-F	24741988	59739	683374	3380239	4.54876	13858985	KBM7-100bp-TMC-4
KBM7-100bp-TMC-4	F-P/P-F	14705472	104003	1401451	6499986	4.31763	0.19037	Perc. w.r.t. initial library size
KBM7-100bp-TMC-4	P-P	2585601	13632	230023	1663912	6.82897
EK43-100bp-TMC-1	F-F	60424775	55566	229900	1301091	4.55778	2572600	EK43-100bp-TMC-1
EK43-100bp-TMC-1	F-P/P-F	2699246	144391	522944	490432	0.734911	0.0287815	Perc. w.r.t. initial library size
EK43-100bp-TMC-1	P-P	48236	3090	12088	16145	1.06371
KBM7-100bp-TMC-1	F-F	56796621	151887	1677491	2172659	1.18765	14830477	KBM7-100bp-TMC-1
KBM7-100bp-TMC-1	F-P/P-F	21630357	423003	4863191	5259625	0.994974	0.15611	Perc. w.r.t. initial library size
KBM7-100bp-TMC-1	P-P	1301004	24646	253762	603749	2.16858
* Multiple lanes for a library are combined after PCR duplicate elimination. The numbers for type F-P/P-F and P-P include pairwise contacts inferred from three-loci and four-loci contacts. Intra-chromosomal pairwise contacts with genomic distance <1kb were filtered out.
** ICP (inter-chromosomal contact probability) is a measure of noise in Hi-C libraries proposed by Kalhor et al (Nat Biotechnol 2011). In this measure, inter-chromosomal contacts are seen as noise and the smaller ICP values correspond to better signal-to-noise ratio for Hi-C libraries.
